# Supplementary material for: Isotope data from amino acids indicate Darwin’s ground sloth was not an herbivore
Source: Sci Rep. 2021 Oct 7;11:18944. doi: 10.1038/s41598-021-97996-9 (PMC8494799; doi:10.1038/s41598-021-97996-9)
Supplement: Supplementary file 1 — Supplementary Information 1. [file 41598_2021_97996_MOESM1_ESM.xlsx]

## Sheet: Animal samples
							δ 15N (‰ vs AIR)													SD
Order	Taxon	Common name	ID	diet	Material	Tissue	Thr	Gly	Lys	Ser	Ala	Asx	Iso	Leu	Pro	Val	Tyr	Glx	Phe	Thr	Gly	Lys	Ser	Ala	Asx	Iso	Leu	Pro	Val	Tyr	Glx	Phe	Bulk	TP_C3	TP SD	Delta_Glx-Phe	Source	Notes
Xenarthra	Mylodon_darwinii	Darwin's sloth	AMNH FM 96263	indet	hair	keratin	-7.2	-0.4	-2.5	4.9	1.7	3.1	3.3	1.1	3.8	4.2	-4	4.6	2	0.03	0.05	0.31	0.08	0.12	0.12	0.23	0.17	0.23	0.12	0.73	0.2	0.47	2.1	2.44737	0.241037	2.6	Tejada et al	segments 2-4, 6-10
Xenarthra	Mylodon_darwinii	Darwin's sloth	AMNH FM 96263	indet	hair	keratin	-5.7	1.5	-3.6	5.5	2.9	4.5	5.9	3.3	5.9	7.6	-3.4	5.6	2.5	0.12	0.18	0.14	0.08	0.28	0.14	0.42	0.23	0.05	0.21	0.23	0.17	0.22	2.1	2.51316	0.241437	3.1	Tejada et al	segments 4-6
Xenarthra	Mylodon_darwinii	Darwin's sloth	AMNH RM	indet	hair	keratin	-7.8	2.2	-1.1	5	6.6	5.9	6.7	4.5	6.8	8.1	-1.3	7.1	4.4	0.499758	0.277186	0.47702	0.364702	0.84454	0.366046	0.142406	0.193833	0.436964	0.524175	0.125602	0.140556	0.607113	3.7	2.46053	0.246916	2.7	Tejada et al	entire strands
Xenarthra	Nothrotheriops_shastensis	Shasta ground sloth	YPM VP 013198	indet	hair	keratin	4.5	13.3	9.8	16.9	15.6	15.8	17.9	15.9	18.4	16.7	12.8	19.6	17.7	0.32	0.37	0.46	0.39	0.24	0.09	0.62	0.14	0.22	0.13	0.36	0.18	0.65	16.1	2.35526	0.238722	1.9	Tejada et al	segments 1-4
Xenarthra	Bradypus_variegatus	3-toed sloth	Bra-04-19D	herb	hair	keratin	0.276529	11.8671	9.73772	14.2747	11.9976	11.9991	14.8221	11.4707	15.2178	14.7146	11.9486	14.61	15.3436	0.55543	0.26805	0.542233	0.138387	0.173541	0.150019	0.559366	0.109368	0.297599	0.662819	0.395155	0.171826	0.685627	10.5	2.00874	0.208758	-0.733551	Tejada et al
Xenarthra	Bradypus_variegatus	3-toed sloth	Bra-03-19D	herb	hair	keratin	-1.03457	10.0702	11.1486	12.7106	12.2908	11.5789	14.1596	11.9086	15.7539	13.2652	11.6473	14.5448	14.1044	0.513065	0.243134	0.219032	0.141506	0.638417	0.226115	0.547946	0.197808	0.100312	0.186868	0.332809	0.0262326	0.39193	10.6	2.16322	0.208351	0.440438	Tejada et al
Xenarthra	Bradypus_variegatus	3-toed sloth	Bra-02-19D	herb	hair	keratin	0.736497	11.2803	6.56504	12.5113	9.69454	11.2718	10.4065	11.7067	14.9489	12.8001	7.80549	14.0797	12.9478	0.7021	0.973282	0.658174	0.620129	1.11075	0.514598	0.346804	0.312147	0.411173	1.124	0.40967	0.601204	1.18227	10.8	2.25419	0.273867	1.13183	Tejada et al
Xenarthra	Choloepus_hoffmanii	2-toed sloth	Cho-08-19	mixed	hair	keratin	-7.64929	5.13818	2.40667	9.33931	7.79392	8.29624	9.72298	8.03159	11.146	8.97265	3.04759	11.2384	3.23795	0.414027	0.108323	0.693228	0.205297	0.793392	0.232072	0.588631	0.319547	0.0759636	0.221632	0.709697	0.14718	0.618761	7.1	3.15796	0.323944	8.00049	Tejada et al
Xenarthra	Choloepus_hoffmanii	2-toed sloth	Cho-11-19	mixed	hair	keratin	-5.54259	4.26326	2.28065	8.86425	9.23782	8.58609	10.7922	8.1068	11.544	9.32642	3.75888	11.4905	11.6258	0.855142	0.069628	0.811851	0.187659	0.302509	0.254804	0.707733	0.0946795	0.0483483	0.291574	0.566688	0.0408732	0.339177	7.6	2.08747	0.199519	-0.135234	Tejada et al
Xenarthra	Choloepus_hoffmanii	2-toed sloth	Cho-10-19	mixed	hair	keratin	-5.2711	6.65552	5.7076	9.99697	11.5322	12.1024	12.4322	10.6123	13.5047	8.48341	6.11342	13.6622	8.17401	0.243676	0.39255	0.446379	0.580827	0.424913	0.202259	0.870217	0.168331	0.267387	0.440872	0.741667	0.212436	0.618485	7.6	2.8274	0.287283	5.48821	Tejada et al
Xenarthra	Cyclopes_didactylus	silky nteater	Cy-01-19	mixed	hair	keratin	-9	3.2	5.8	9.3	10.8	10.9	15.3	11.8	14.7	11.3	7.7	14.5	14.8	0.0904841	0.0539071	0.280752	0.157947	0.0243072	0.110538	0.281171	0.0677223	0.0876986	0.334761	0.481082	0.21618	0.366618	8.7	2.06579	0.200288	-0.3	Tejada et al
Xenarthra	Myrmecophaga_tridactyla	giant anteater	Myr-02-19	mixed	hair	keratin	-12.9	3.7	2	8.7	10.5	9.1	10.6	8.8	15.3	8.3	-2.3	11	12.1	0.220141	0.289565	0.479215	0.365164	0.375433	0.306598	0.624078	0.159093	0.0989717	0.143286	0.941791	0.178131	0.777458	7	1.96053	0.210476	-1.1	Tejada et al
Xenarthra	Tamandua_tetradactyla	lesser anteater	Ta-04-19	mixed	hair	keratin	-12.4742	1.54461	2.74112	5.97417	10.1089	7.58456	12.1137	6.71159	14.8926	8.05512	2.35173	10.1614	5.29608	0.145757	0.277972	0.0689473	0.325847	0.219449	0.31479	0.802286	0.215579	0.178469	0.364142	0.167415	0.176746	0.19405	5.9	2.74543	0.266928	4.86527	Tejada et al
Xenarthra	Tamandua_tetradactyla	lesser anteater	Ta-04-19 RD	mixed	hair	keratin	-11.9762	3.14433	2.10026	7.75789	8.93973	7.30064	11.1002	7.87824	13.9468	8.23345	1.17084	9.74458	10.4314	0.411198	0.2618	0.157588	0.164202	1.32503	0.145714	0.688339	0.336473	0.3114	1.10908	0.29602	0.224392	0.678755		2.01489	0.209746	-0.686809	Tejada et al
Carnivora	Chrysocyon_jubatus	maned wolf	AMNH 41315	mixed	hair	keratin	-13.07	5.72	2.12	9.24	10.3	9.99	10.38	10.36	10.61	10.81	3.63	13.54	6.32	0.277708	0.0714089	0.599443	0.034686	0.27453	0.612986	0.356613	0.149802	0.168448	0.209387	0.484229	0.182954	0.25213	7.7	3.05526	0.303521	7.22	Tejada et al
Xenarthra	Chaetophractus_vellerosus	hairy armadilly	AMNH 40067	mixed	hair	keratin	-13.26	5.48	4.04	8.2	8.86	7.7	9.59	8.61	11.28	10.46	3.21	10.86	4.63	0.189603	0.104452	0.708898	0.192533	0.174877	0.113276	0.454109	0.238453	0.277917	0.314688	1.13903	0.157402	0.652602	6.5	2.925	0.298782	6.23	Tejada et al
Primates	Saimiri_boliviensis	squirrel monkey	AMNH 212611	mixed	hair	keratin	-11.18	4.53	1.59	8.46	11.14	12.31	10.61	9.85	14.96	11.28		12.74	6.69	0.211058	0.139758	0.648454	0.10821	0.258036	0.0688793	0.384621	0.211555	0.26628	0.0933045		0.20774	0.057447	7.2	2.90132	0.284084	6.05	Tejada et al
Erinaceomorpha	Ateleris_frontalis	African hedgehog	AMNH 207247	mixed	hair	keratin	-12.98	8.6	5.67	9.82	11.89	14.22	11.64	10.41	15.97	11.81	-0.53	13.53	7.4	0.24369	0.392527	0.368074	0.138357	0.261865	0.768809	0.497109	0.360685	0.180847	0.305447	0.478651	0.0734391	0.422042	9.4	2.91184	0.289433	6.13	Tejada et al
Carnivora	Genetta_genetta	common genet	AMNH 187724	mixed	hair	keratin	-10.05	10.58	10.44	15.72	19.71	15.87	18.19	18.54	22.89	19.31	12.86	20.87	10.19	0.336233	0.173535	0.28165	0.815518	0.439524	0.266189	0.528625	0.282287	0.704832	0.0246581	0.282515	0.438107	0.451447	14.6	3.51053	0.365081	10.68	Tejada et al
Carnivora	Urocyon_cinereoargenteus	grey fox	AMNH 243446	mixed	hair	keratin	-10.68	5.63	1.83	8.36	12.3	10.07	10.37	11.08	14.31	12.66	5.86	14.12	8.54	0.309181	0.085092	0.454179	0.339168	0.278417	0.119913	0.36139	0.412555	0.17322	0.218868	0.251541	0.0792034	0.65433	8.5	2.83947	0.288818	5.58	Tejada et al
Carnivora	Nasua_nasua	SA coati	AMNH 95095	mixed	hair	keratin	-13.02	5.94	5.21	10.8	14.29	12.27	15.22	14.06	18.14	15.55	3.89	16.09	9.11	0.318333	0.204246	0.460754	0.0947204	0.191638	0.136123	0.565463	0.134143	0.264925	0.187413	0.339475	0.301753	0.925094	9.8	3.02368	0.323431	6.98	Tejada et al
Carnivora	Martes-americana	American marten	AMNH 12771	mixed	hair	keratin	-19.49	2.58	-0.65	6.09	9.62	7.32	10.23	8.45	9.47	9.96	2.28	11.05	8.67	0.412501	0.32355	0.0925483	0.123147	0.223222	0.18067	0.338056	0.0669438	0.147244	0.0477616	0.864065	0.24435	0.91812	6.6	2.41842	0.260333	2.38	Tejada et al
Dataset S1. All data associated with this contribution including zoo specimens and diets, and museum specimens

## Sheet: Diet samples
			δ 15N (‰ vs AIR)													SD
Species'diet	Type	Material	Thr	Gly	Lys	Ser	Ala	Asx	Iso	Leu	Pro	Val	Tyr	Glx	Phe	Thr	Gly	Lys	Ser	Ala	Asx	Iso	Leu	Pro	Val	Tyr	Glx	Phe	Bulk
Choloepus hoffmanii	mixed	mixed	0.345779	6.82155	2.24907	1.19466	8.55072	7.08137	5.07725	2.39488	8.58019	4.3672		5.28045	4.5293	0.161473	0.145548	0.266504	0.395198	0.0860142	0.15532	0.656632	0.176132	0.23426	0.152222		0.18073	0.809053	2.4
Bradypus variegatus (S1)	plant	Ficus elastica	9.09792	12.6185	7.65526	8.56521	9.70971	10.3974	10.3835	6.37611	9.4495	8.08913		10.1484	21.812	0.115613	0.143571	0.271274	0.398977	0.79342	0.102011	0.942281	0.38462	0.12468	0.765461		0.192688	1.37224	7
Bradypus variegatus (S2)	plant	Ficus elastica	8.82119	11.86	7.7905	7.04901	10.8916	9.44235	8.3747	5.98353	9.20425	9.26767		11.0054	18.6167	0.38612	0.35991	0.552705	0.805278	1.50114	0.657968	0.0759918	1.24474	0.475109	0.183741		0.250681	0.594142	8.5
Cyclopes didactylus	mixed	2 protein mix	-0.337446	6.23486	1.11928	5.30435	7.02589	6.97256	7.26389	3.98041	5.703	8.09349	-1.22181	7.5669	8.56723	0.381698	0.471911	0.420727	0.881879	0.429812	0.397027	0.571837	0.155022	0.314049	0.214735	0.32226	0.37152	0.522849	5.2
Tamandua & Myrmecophaga	mixed	mixed	-1.12732	9.68895	2.84557	6.20619	11.6326	9.12823	8.63322	5.67818	8.9951	6.61065		9.48748	9.85578	0.620419	0.139149	0.302405	0.122885	0.75479	0.254219	0.833986	0.108285	0.577624	0.509192		0.156018	0.578125	5.3
